# Supplementary material for: Sevoflurane and Desflurane Spin–Decoherence Effect on Fe(III)acetylacetonate Redox Process
Source: Molecules. 2025 Nov 10;30(22):4341. doi: 10.3390/molecules30224341 (PMC12654998; doi:10.3390/molecules30224341)
Supplement: Supplementary file 1 [file molecules-30-04341-s001.zip]

Archive with 1 entries (1 files):
- molecules-3938454-supplementary.pdf
